# Supplementary material for: Live-cell imaging of glucose-induced metabolic coupling of β and α cell metabolism in health and type 2 diabetes
Source: Commun Biol. 2021 May 19;4:594. doi: 10.1038/s42003-021-02113-1 (PMC8134470; doi:10.1038/s42003-021-02113-1)
Supplement: Supplementary file 4 — Supplementary Data 1 [file 42003_2021_2113_MOESM4_ESM.xlsx]

## Sheet: F1-INS1E
B/T NADH	LG	HG	Delta
	0.647292	0.747599	0.100307
	0.660073	0.692741	0.0326683
	0.647767	0.671115	0.0233487
	0.642679	0.673472	0.0307932
	0.663684	0.733562	0.0698788
	0.666769	0.736889	0.0701205		Expression values for INS1E were comapred between glucose groups (BG and HG) using two-tailed Wilcoxon test
					P value	0.0313

## Sheet: F2-single of whole islet
Mouse Type	Cell Type	Mouse	Islet	Cell	Glucose	B/T NADH	delta
WT	alpha	1	1	1	BG	0.36538	0.022781
WT	alpha	1	1	1	HG	0.342599	.
WT	alpha	1	1	2	BG	0.350757	-0.0628532
WT	alpha	1	1	2	HG	0.413611	.
WT	alpha	1	1	3	BG	0.345373	-0.0629351
WT	alpha	1	1	3	HG	0.408308	.
WT	alpha	1	1	4	BG	0.335513	-0.0405561
WT	alpha	1	1	4	HG	0.376069	.
WT	alpha	1	1	5	BG	0.355345	-0.0247692
WT	alpha	1	1	5	HG	0.380114	.
WT	alpha	1	1	6	BG	0.346125	-0.0128332
WT	alpha	1	1	6	HG	0.358958	.
WT	alpha	1	2	1	BG	0.328017	-0.0470317
WT	alpha	1	2	1	HG	0.375048	.
WT	alpha	1	2	2	BG	0.334302	-0.0394316
WT	alpha	1	2	2	HG	0.373734	.
WT	alpha	1	2	3	BG	0.331927	-0.0686481
WT	alpha	1	2	3	HG	0.400575	.
WT	alpha	1	2	4	BG	0.323208	-0.0797685
WT	alpha	1	2	4	HG	0.402976	.
WT	alpha	1	2	5	BG	0.328387	-0.0512168
WT	alpha	1	2	5	HG	0.379604	.
WT	alpha	1	2	6	BG	0.352806	-0.0244956
WT	alpha	1	2	6	HG	0.377302	.
WT	alpha	1	3	1	BG	0.342174	-0.0732974
WT	alpha	1	3	1	HG	0.415471	.
WT	alpha	1	3	2	BG	0.360085	-0.0433174
WT	alpha	1	3	2	HG	0.403402	.
WT	alpha	1	3	3	BG	0.348712	-0.00976261
WT	alpha	1	3	3	HG	0.358475	.
WT	alpha	1	3	4	BG	0.348439	-0.0653202
WT	alpha	1	3	4	HG	0.413759	.
WT	alpha	1	3	5	BG	0.341737	-0.0661591
WT	alpha	1	3	5	HG	0.407896	.
WT	alpha	1	3	6	BG	0.332849	-0.0807509
WT	alpha	1	3	6	HG	0.4136	.
WT	alpha	2	1	1	BG	0.295688	-0.0115663			Method panel g	Expression values for beta cells were compared between glucose groups (BG HG) using a linear mixed effects model with a random mouse effect as well as a nested islet within mouse random effect.
WT	alpha	2	1	1	HG	0.307254	.			Method panel h	Expression values for alpha cells were compared between glucose groups (BG HG) using a linear mixed effects model with a nested random effect islet (nested within mouse).
WT	alpha	2	1	2	BG	0.316885	-0.0528245			Method panel i	The deltas were computed for each cell (HG - BG) and compared between groups (alpha and beta cells) using a linear mixed effects model with a random mouse effect.
WT	alpha	2	1	2	HG	0.369709	.
WT	alpha	2	1	3	BG	0.305605	0.0033586			Result panel g		beta	BG vs hg	diff: 0.017 (95% CI 0.008, 0.027), p<0.001
WT	alpha	2	1	3	HG	0.302247	.			Result panel h		alpha	BG vs hg	diff: 0.043 (95% CI 0.034, 0.052), p<0.001
WT	alpha	2	1	4	BG	0.313709	-0.0100695			Result panel i			alpha vs beta	diff: 0.061 (95% CI 0.048, 0.074), p<0.001
WT	alpha	2	1	4	HG	0.323778	.
WT	alpha	2	1	5	BG	0.311424	-0.00464924
WT	alpha	2	1	5	HG	0.316073	.
WT	alpha	2	1	6	BG	0.265228	-0.069854
WT	alpha	2	1	6	HG	0.335082	.
WT	alpha	2	2	1	BG	0.301507	-0.0928607
WT	alpha	2	2	1	HG	0.394367	.
WT	alpha	2	2	2	BG	0.287746	-0.131969
WT	alpha	2	2	2	HG	0.419716	.
WT	alpha	2	2	3	BG	0.307244	-0.0902975
WT	alpha	2	2	3	HG	0.397541	.
WT	alpha	2	2	4	BG	0.295125	-0.0973822
WT	alpha	2	2	4	HG	0.392507	.
WT	alpha	3	1	1	BG	0.364161	-0.05715
WT	alpha	3	1	1	HG	0.421311	.
WT	alpha	3	1	2	BG	0.356461	-0.0559159
WT	alpha	3	1	2	HG	0.412377	.
WT	alpha	3	1	3	BG	0.355503	-0.0671752
WT	alpha	3	1	3	HG	0.422679	.
WT	alpha	3	1	4	BG	0.357993	-0.0480236
WT	alpha	3	1	4	HG	0.406017	.
WT	alpha	3	1	5	BG	0.397762	-0.0154166
WT	alpha	3	1	5	HG	0.413179	.
WT	alpha	3	1	6	BG	0.382572	0.00204423
WT	alpha	3	1	6	HG	0.380528	.
WT	alpha	3	2	1	BG	0.387176	-0.010818
WT	alpha	3	2	1	HG	0.397994	.
WT	alpha	3	2	2	BG	0.409401	0.0267893
WT	alpha	3	2	2	HG	0.382612	.
WT	alpha	3	2	3	BG	0.374288	-0.0432382
WT	alpha	3	2	3	HG	0.417527	.
WT	alpha	3	2	4	BG	0.368239	-0.0112704
WT	alpha	3	2	4	HG	0.37951	.
WT	alpha	3	2	5	BG	0.375315	-0.015434
WT	alpha	3	2	5	HG	0.390749	.
WT	alpha	3	2	6	BG	0.344822	-0.029589
WT	alpha	3	2	6	HG	0.374411	.
WT	alpha	3	3	1	BG	0.348972	-0.103737
WT	alpha	3	3	1	HG	0.452709	.
WT	alpha	3	3	2	BG	0.365623	-0.0329811
WT	alpha	3	3	2	HG	0.398604	.
WT	alpha	3	3	3	BG	0.389911	-0.0298714
WT	alpha	3	3	3	HG	0.419782	.
WT	alpha	3	3	4	BG	0.384357	-0.0317731
WT	alpha	3	3	4	HG	0.41613	.
WT	alpha	3	3	5	BG	0.393372	-0.00464348
WT	alpha	3	3	5	HG	0.398016	.
WT	alpha	3	3	6	BG	0.333301	-0.0549632
WT	alpha	3	3	6	HG	0.388264	.
WT	beta	1	1	1	BG	0.328231	0.0724299
WT	beta	1	1	1	HG	0.255801	.
WT	beta	1	1	2	BG	0.383173	0.0440096
WT	beta	1	1	2	HG	0.339164	.
WT	beta	1	1	3	BG	0.387647	0.0843998
WT	beta	1	1	3	HG	0.303247	.
WT	beta	1	1	4	BG	0.376676	0.0913083
WT	beta	1	1	4	HG	0.285368	.
WT	beta	1	1	5	BG	0.395282	0.0879171
WT	beta	1	1	5	HG	0.307365	.
WT	beta	1	1	6	BG	0.395345	0.128188
WT	beta	1	1	6	HG	0.267157	.
WT	beta	1	1	7	BG	0.37768	0.0785796
WT	beta	1	1	7	HG	0.299101	.
WT	beta	1	1	8	BG	0.383413	0.0796406
WT	beta	1	1	8	HG	0.303772	.
WT	beta	1	1	9	BG	0.3723	0.0961084
WT	beta	1	1	9	HG	0.276191	.
WT	beta	1	2	1	BG	0.307821	0.0159508
WT	beta	1	2	1	HG	0.29187	.
WT	beta	1	2	2	BG	0.31909	0.0272062
WT	beta	1	2	2	HG	0.291884	.
WT	beta	1	2	3	BG	0.360528	0.0334325
WT	beta	1	2	3	HG	0.327095	.
WT	beta	1	2	4	BG	0.34516	0.0392763
WT	beta	1	2	4	HG	0.305884	.
WT	beta	1	2	5	BG	0.356172	0.0395624
WT	beta	1	2	5	HG	0.31661	.
WT	beta	1	2	6	BG	0.336866	0.0278349
WT	beta	1	2	6	HG	0.309031	.
WT	beta	1	2	7	BG	0.339515	0.0118898
WT	beta	1	2	7	HG	0.327625	.
WT	beta	1	2	8	BG	0.319705	-0.0026133
WT	beta	1	2	8	HG	0.322319	.
WT	beta	1	2	9	BG	0.338393	0.00279821
WT	beta	1	2	9	HG	0.335594	.
WT	beta	1	3	1	BG	0.331042	0.0523609
WT	beta	1	3	1	HG	0.278681	.
WT	beta	1	3	2	BG	0.332561	0.00451807
WT	beta	1	3	2	HG	0.328043	.
WT	beta	1	3	3	BG	0.351684	0.0123384
WT	beta	1	3	3	HG	0.339345	.
WT	beta	1	3	4	BG	0.334478	-0.0452472
WT	beta	1	3	4	HG	0.379725	.
WT	beta	1	3	5	BG	0.358126	0.0188133
WT	beta	1	3	5	HG	0.339312	.
WT	beta	1	3	6	BG	0.350298	0.0153231
WT	beta	1	3	6	HG	0.334975	.
WT	beta	1	3	7	BG	0.327253	0.0271964
WT	beta	1	3	7	HG	0.300057	.
WT	beta	1	3	8	BG	0.33841	0.051734
WT	beta	1	3	8	HG	0.286676	.
WT	beta	1	3	9	BG	0.351945	0.0398005
WT	beta	1	3	9	HG	0.312145	.
WT	beta	2	1	1	BG	0.333823	-0.0225126
WT	beta	2	1	1	HG	0.356335	.
WT	beta	2	1	2	BG	0.295865	-0.0976897
WT	beta	2	1	2	HG	0.393554	.
WT	beta	2	1	3	BG	0.327999	-0.0438071
WT	beta	2	1	3	HG	0.371806	.
WT	beta	2	1	4	BG	0.314263	-0.0659132
WT	beta	2	1	4	HG	0.380176	.
WT	beta	2	1	5	BG	0.31478	-0.0683546
WT	beta	2	1	5	HG	0.383135	.
WT	beta	2	1	6	BG	0.305038	-0.0576049
WT	beta	2	1	6	HG	0.362643	.
WT	beta	2	1	7	BG	0.292383	-0.0828893
WT	beta	2	1	7	HG	0.375272	.
WT	beta	2	1	8	BG	0.302446	-0.0769324
WT	beta	2	1	8	HG	0.379378	.
WT	beta	2	1	9	BG	0.28626	-0.0405324
WT	beta	2	1	9	HG	0.326793	.
WT	beta	2	2	1	BG	0.336676	0.0286199
WT	beta	2	2	1	HG	0.308056	.
WT	beta	2	2	2	BG	0.321555	0.0284736
WT	beta	2	2	2	HG	0.293081	.
WT	beta	2	2	3	BG	0.316735	0.0016865
WT	beta	2	2	3	HG	0.315049	.
WT	beta	2	2	4	BG	0.331991	0.0280828
WT	beta	2	2	4	HG	0.303908	.
WT	beta	2	2	5	BG	0.318882	0.043825
WT	beta	2	2	5	HG	0.275057	.
WT	beta	2	2	6	BG	0.328398	0.047035
WT	beta	2	2	6	HG	0.281363	.
WT	beta	2	2	7	BG	0.333098	0.0593034
WT	beta	2	2	7	HG	0.273795	.
WT	beta	2	2	8	BG	0.325221	0.0240269
WT	beta	2	2	8	HG	0.301194	.
WT	beta	2	2	9	BG	0.299286	-0.0293559
WT	beta	2	2	9	HG	0.328642	.
WT	beta	3	1	1	BG	0.339571	0.0085827
WT	beta	3	1	1	HG	0.330989	.
WT	beta	3	1	2	BG	0.364215	0.03289
WT	beta	3	1	2	HG	0.331325	.
WT	beta	3	1	3	BG	0.35761	0.0238258
WT	beta	3	1	3	HG	0.333784	.
WT	beta	3	1	4	BG	0.379189	0.000246308
WT	beta	3	1	4	HG	0.378943	.
WT	beta	3	1	5	BG	0.333499	0.000737332
WT	beta	3	1	5	HG	0.332762	.
WT	beta	3	1	6	BG	0.351574	0.0597715
WT	beta	3	1	6	HG	0.291803	.
WT	beta	3	1	7	BG	0.381431	0.0489277
WT	beta	3	1	7	HG	0.332504	.
WT	beta	3	1	8	BG	0.37252	-0.00603621
WT	beta	3	1	8	HG	0.378556	.
WT	beta	3	1	9	BG	0.383959	0.0205709
WT	beta	3	1	9	HG	0.363389	.
WT	beta	3	2	1	BG	0.413407	0.0468066
WT	beta	3	2	1	HG	0.3666	.
WT	beta	3	2	2	BG	0.362782	-0.0043161
WT	beta	3	2	2	HG	0.367098	.
WT	beta	3	2	3	BG	0.33771	0.00645175
WT	beta	3	2	3	HG	0.331258	.
WT	beta	3	2	4	BG	0.370145	0.0128067
WT	beta	3	2	4	HG	0.357338	.
WT	beta	3	2	5	BG	0.367233	0.0395745
WT	beta	3	2	5	HG	0.327659	.
WT	beta	3	2	6	BG	0.346955	-0.0206736
WT	beta	3	2	6	HG	0.367628	.
WT	beta	3	2	7	BG	0.392728	0.0139245
WT	beta	3	2	7	HG	0.378804	.
WT	beta	3	2	8	BG	0.405295	0.0001245
WT	beta	3	2	8	HG	0.40517	.
WT	beta	3	2	9	BG	0.365884	-0.0309937
WT	beta	3	2	9	HG	0.396878	.
WT	beta	3	3	1	BG	0.370737	0.00744849
WT	beta	3	3	1	HG	0.363288	.
WT	beta	3	3	2	BG	0.365644	0.0210381
WT	beta	3	3	2	HG	0.344606	.
WT	beta	3	3	3	BG	0.386097	0.00264847
WT	beta	3	3	3	HG	0.383448	.
WT	beta	3	3	4	BG	0.364582	0.031914
WT	beta	3	3	4	HG	0.332668	.
WT	beta	3	3	5	BG	0.356328	0.0285538
WT	beta	3	3	5	HG	0.327774	.
WT	beta	3	3	6	BG	0.371633	0.0145225
WT	beta	3	3	6	HG	0.35711	.
WT	beta	3	3	7	BG	0.366375	0.00795184
WT	beta	3	3	7	HG	0.358424	.
WT	beta	3	3	8	BG	0.381902	0.0607267
WT	beta	3	3	8	HG	0.321176	.
WT	beta	3	3	9	BG	0.373297	0.020398
WT	beta	3	3	9	HG	0.352899	.

## Sheet: F2- Dispersed islet
Mouse Type	Cell Type	Mouse	Cell	Glucose	B/TNADH	delta
WT	beta	1	1	BG	0.70181	0.0189542
WT	beta	1	1	HG	0.720764	.
WT	beta	1	2	BG	0.610813	0.0256062
WT	beta	1	2	HG	0.63642	.
WT	beta	1	3	BG	0.667679	0.0283785
WT	beta	1	3	HG	0.696057	.
WT	beta	1	4	BG	0.635547	0.0553703
WT	beta	1	4	HG	0.690917	.
WT	beta	1	5	BG	0.636688	0.0377192
WT	beta	1	5	HG	0.674407	.
WT	beta	1	6	BG	0.673787	0.0654636
WT	beta	1	6	HG	0.739251	.
WT	beta	1	7	BG	0.572005	0.0295786
WT	beta	1	7	HG	0.601583	.
WT	beta	1	8	BG	0.649554	-0.00806117
WT	beta	1	8	HG	0.641493	.
WT	alpha	2	1	BG	0.691483	-0.0457548
WT	alpha	2	1	HG	0.645728	.
WT	alpha	2	2	BG	0.703441	-0.11866
WT	alpha	2	2	HG	0.58478	.
WT	alpha	2	3	BG	0.696471	-0.00125574
WT	alpha	2	3	HG	0.695215	.
WT	alpha	2	4	BG	0.699732	0.00690669
WT	alpha	2	4	HG	0.706639	.
WT	alpha	2	5	BG	0.691884	0.00584349
WT	alpha	2	5	HG	0.697727	.
WT	alpha	2	6	BG	0.70824	-0.108082
WT	alpha	2	6	HG	0.600158	.
WT	alpha	2	7	BG	0.681892	-0.0250539
WT	alpha	2	7	HG	0.656838	.
WT	alpha	2	8	BG	0.74203	-0.079957
WT	alpha	2	8	HG	0.662073	.
											Method panel d	Expression values for BG glucose group were compared between alpha/beta cells using two-tailed Mann-Whitney test
											Method panel e	Expression values for alpha and beta cell types were comapred between glucose groups (BG and HG) using two-tailed paired t test
											Method panel f	The deltas were computed for each cell (HG - BG) and compared between groups (alpha and beta cells) using two-tailed Mann-Whitney test.
											Result panel d		BG group	Alpha vs beta	p=0.0011
											Result panel e		beta	BG vs hg	p=0.0053
											Result panel e		alpha	BG vs hg	p=0.0388
											Result panel f		deltas	Alpha vs beta	p=0.0011

## Sheet: F3-wholeislet delta
Mouse Type	Cell Type	Mouse	Islet	B/T NADH_BG	B/T NADH_HG	B/T NADH_delta
WT	beta	1	1	0.619631	0.715101	0.0954708
WT	beta	1	2	0.663105	0.685638	0.0225334
WT	beta	1	3	0.654586	0.664936	0.01035
WT	beta	2	1	0.676702	0.646766	-0.0299357
WT	beta	2	2	0.681015	0.705164	0.0241493
WT	beta	3	1	0.637369	0.644153	0.00678433
WT	beta	3	2	0.620497	0.652497	0.0320002
WT	beta	3	3	0.629453	0.658318	0.0288654
WT	beta	4	1	0.677711	0.687908	0.0101976
WT	beta	4	2	0.659962	0.664668	0.00470688
WT	beta	4	3	0.643953	0.66343	0.019477
hTG	beta	5	1	0.653722	0.598602	-0.0551194
hTG	beta	5	2	0.643545	0.597925	-0.0456198
hTG	beta	5	3	0.644069	0.5931	-0.0509684
hTG	beta	6	1	0.655239	0.617738	-0.0375011
hTG	beta	6	2	0.657236	0.603037	-0.0541995
hTG	beta	6	3	0.645156	0.609648	-0.0355085
hTG	beta	7	1	0.617139	0.622967	0.00582848
hTG	beta	7	2	0.618852	0.605048	-0.0138036
hTG	beta	7	3	0.625791	0.609302	-0.0164886
hTG	beta	8	1	0.636384	0.59902	-0.0373642
WT	alpha	1	1	0.645457	0.635422	-0.0100353
WT	alpha	1	2	0.65972	0.610358	-0.0493625
WT	alpha	1	3	0.65504	0.604796	-0.0502443
WT	alpha	2	1	0.681767	0.656911	-0.024856
WT	alpha	2	2	0.675254	0.623117	-0.0521371
WT	alpha	3	1	0.629055	0.591931	-0.0371238
WT	alpha	3	2	0.637326	0.625683	-0.011643
WT	alpha	3	3	0.628776	0.598173	-0.0306035			Method panel c/d	For each cell type (alpha, beta), the expression was compared between groups (BG vs HG) for WT and hTG using a linear mixed effects model with a random mouse effect.
WT	alpha	4	1	0.687666	0.613532	-0.0741334
WT	alpha	4	2	0.689739	0.617132	-0.072607			Result panel c/d	Beta	WT	BG vs HG	diff: 0.020 (95% CI 0.003, 0.038), p=0.027
WT	alpha	4	3	0.685989	0.613526	-0.0724626				Beta	htG	BG vs HG	diff: 0.034 (95% CI 0.023, 0.045), p<0.001
hTG	alpha	5	1	0.672707	0.652488	-0.0202191				Alpha	Wt	BG vs HG	diff: 0.044 (95% CI 0.031, 0.058), p<0.001
hTG	alpha	5	2	0.683639	0.664671	-0.0189675				Alpha	htG	BG vs HG	diff: 0.016 (95% CI 0.006, 0.025), p=0.004
hTG	alpha	5	3	0.676611	0.645171	-0.0314406
hTG	alpha	6	1	0.673898	0.640221	-0.0336774			Method panel e	For each cell type (alpha, beta), the deltas were compared between groups (WT vs htG) using a linear mixed effects model with a random mouse effect.
hTG	alpha	6	2	0.665758	0.639384	-0.0263736
hTG	alpha	6	3	0.657847	0.641612	-0.0162351			Result panel e	Beta:	Estiamted difference between groups of 0.054 (95% CI 0.023, 0.084) p=0.002
hTG	alpha	7	1	0.645388	0.643748	-0.00164073				Alpha:	Estiamted difference between groups of 0.027 (95% CI -0.002, 0.056) p=0.068
hTG	alpha	7	2	0.637532	0.642116	0.00458472
hTG	alpha	7	3	0.630886	0.647973	0.0170868
hTG	alpha	8	1	0.662248	0.633735	-0.028513

## Sheet: F4-HIP rat
Glucagon	WT		HIP+Veh		Mean,SEM
0	7.88	2.67	6.7	0.64
10	6.13	1.62	7.92	1.23
20	5.39	1.64	7.9	0.75
60	3.58	1.53	6.41	0.68
90	5.78	2.11	8	1.39
120	5.39	1.84	5.13	0.57
Insulin	WT		HIP+Veh		Mean,SEM
0	109	6	155	30
10	348	55	308	52
20	308	26	370	69
40	299	44	343	42
60	260	19	304	44
90	156	14	238	27
120	136	9	321	33
Glucose	WT		HIP+Veh		Mean,SEM
0	5.61	0.11	7.17	0.17
10	8.94	0.17	12.94	0.44
20	9.27	0.44	14.78	0.72
40	9.89	0.56	16.44	1.38
60	9.94	0.56	17.17	1.17
90	7.83	0.33	15.22	1.06
120	7.28	0.28	11.78	0.83
C-peptide	WT		HIP+Veh		Mean,SEM
0	1.235	0.087	0.901	0.141
10	2.848	0.231	1.327	0.191
20	3.169	0.061	1.423	0.228
40	3.02	0.212	1.543	0.198
60	2.363	0.054	1.133	0.163
90	1.847	0.136	1.076	0.134
120	1.664	0.272	1.357	0.15

## Sheet: F5-Human Islet
Patient Type	Cell Type	Patient	Islet	Glucose	B/T NADH	delta
ND	beta	1	1	BG	0.482014	0.139821
ND	beta	1	1	HG	0.621835	.
ND	beta	2	1	BG	0.541056	0.0307574
ND	beta	2	1	HG	0.571814	.
ND	beta	2	2	BG	0.527182	0.0349363
ND	beta	2	2	HG	0.562119	.
T2D	beta	4	1	BG	0.448615	0.0745454
T2D	beta	4	1	HG	0.52316	.
T2D	beta	4	2	BG	0.548964	0.0157489
T2D	beta	4	2	HG	0.564713	.
T2D	beta	4	3	BG	0.467266	0.0148172
T2D	beta	4	3	HG	0.482083	.
T2D	beta	4	4	BG	0.537915	0.0124718
T2D	beta	4	4	HG	0.550387	.
T2D	beta	5	1	BG	0.568586	-0.00430064
T2D	beta	5	1	HG	0.564285	.
T2D	beta	5	2	BG	0.555959	0.0370681
T2D	beta	5	2	HG	0.593027	.
T2D	beta	5	3	BG	0.524722	0.0165318
T2D	beta	5	3	HG	0.541254	.
T2D	beta	5	4	BG	0.575886	0.000346705
T2D	beta	5	4	HG	0.576233	.
ND	beta	3	1	BG	0.591579	0.119807
ND	beta	3	1	HG	0.711386	.
ND	beta	3	2	BG	0.722527	0.0345992
ND	beta	3	2	HG	0.757126	.
ND	beta	3	3	BG	0.619989	0.0926345	Method panel c	The deltas were computed for each islet (HG - BG) and compared between groups (ND vs T2D) using a linear mixed effects model with a random patient effect.
ND	beta	3	3	HG	0.712623	.
							Result panel c	Estiamted difference between groups of 0.060 (95% CI -0.017, 0.136) p=0.112
